# Supplementary material for: Diurnal switches in diazotrophic lifestyle increase nitrogen contribution to cereals
Source: Nat Commun. 2023 Nov 18;14:7516. doi: 10.1038/s41467-023-43370-4 (PMC10657418; doi:10.1038/s41467-023-43370-4)
Supplement: Supplementary file 4 — Supplementary Data 1 [file 41467_2023_43370_MOESM4_ESM.xlsx]

## Sheet: Sheet1
Protein accession numbers of GS from g-proteobacteria for multiple sequence alignment and Weblogo generation in Figure 2b.
Strains	Accession No.	Partial sequence around the mutant sites
Salmonella enterica serovar Typhi LT2	NP_462887.1	IIRCDILEPGTLQGYDR
Salmonella enterica serovar Typhi CT18	WP_001271699.1	IIRCDILEPGTLQGYDR
Salmonella enterica serovar Paratyphi A ATCC9150	AAV79616.1	IIRCDILEPGTLQGYDR
Escherichia coli K-12 MG1655	NP_418306.1	IIRCDILEPGTLQGYDR
Escherichia coli BL21(DE3)	ACT45548.1	IIRCDILEPGTLQGYDR
Escherichia coli O157:H7 EDL933 (EHEC)	AAG59059.1	IIRCDILEPGTLQGYDR
Enterobacter cloacae subsp. dissolvens SDM	AFM62240.1	IIRCDILEPGTLQGYDR
Enterobacter asburiae L1	AHW96381.1	IIRCDILEPGTLQGYDR
Cronobacter sakazakii ES15	AFJ97600.1	IIRCDILEPGTMQGYDR
Klebsiella oxytoca M5al	ARI06107.1	IIRCDILEPGTLQGYDR
Klebsiella variicola 342	ACI11014.1	IIRCDILEPGTLQGYDR
Klebsiella pneumoniae KCTC 2242	AEK00657.1	IIRCDILEPGTLQGYDR
Citrobacter rodentium	CBG90595.1	IIRCDILEPGTLQGYDR
Shimwellia blattae	AFJ48964.1	LIRCDILEPGTMQGYDR
Raoultella ornithinolytica B6	AGJ88369.1	IIRCDILEPGTLQGYDR
Cedecea neteri SSMD04	AIR05364.1	IIRCDILEPGTMQGYDR
Pluralibacter gergoviae	AIQ99209.1	IIRCDILEPGTLQGYDR
Kluyvera georgiana	ASG64445.1	IIRCDILEPGTLQGYDR
Leclercia adecarboxylata	ALZ94509.1	IIRCDILEPGTLQGYDR
Limnobaculum parvum	AWH88974.1	IIRCDVLEPGTMQGYER
Atlantibacter hermannii	VDZ75748.1	IIRCDILEPGTMQGYDR
Yokenella regensburgei	QIU91105.1	IIRCDILEPGTLQGYDR
Scandinavium goeteborgense	QKN83870.1	IIRCDILEPGTLQGYDR
Yersinia pseudotuberculosis ATCC 6904	AIN16368.1	IIRCDILEPGTMQGYDR
Yersinia enterocolitica LC20	AHM76494.1	IIRCDILEPGTLQGYDR
Yersinia ruckeri YRB	AJI94220.1	IIRCDILEPGTMQGYDR
Yersinia pestis CO92	WP_002213150.1	IIRCDILEPGTMQGYDR
Yersinia similis	AHK19257.1	IIRCDILEPGTMQGYDR
Yersinia aldovae	AJJ65176.1	IIRCDILEPGTMQGYDR
Serratia marcescens SM39	BAO36433.1	IIRCDILEPGTMQGYDR
Serratia plymuthica S13	AGP46638.1	IIRCDILEPGTMQGYDR
Rahnella aquatilis HX2	AFE60658.1	IIRCDILEPTTLQGYDR
Pectobacterium atrosepticum SCRI1043	CAG72951.1	IIRCDILEPGTMQGYDR
Sodalis praecaptivus	AHF79031.1	IIRCDILEPATMQGYDR
Dickeya zeae EC1	AJC68240.1	IIRCDILEPGTMQGYDR
Erwinia amylovora CFBP1430	CBA18978.1	IIRCDILEPGTMQGYDR
Pantoea ananatis LMG 20103	ADD79116.1	IIRCDILEPGTMQGYDR
Haemophilus influenzae Rd KW20	WP_005693212.1	SIRCSVYEPTTMQSYDR
Haemophilus ducreyi	AAP95660.1	TIRCSIYEPNTMQPYDR
Haemophilus aegyptius	SQH34925.1	SIRCSVYEPTTMQSYDR
Glaesserella parasuis SH0165	ACL33184.1	TIRCSIFDPNTMQSYDR
Histophilus somni 129PT	ABI24696.1	SIRCSIFEPTTMQSYDR
Pasteurella multocida 36950	AET17055.1	SLRCSIYEPSTMQSYDR
Mannheimia haemolytica M42548	AGK00833.1	SIRCSIYDPNTMQSYDR
Mannheimia sp. ZY170218	QHB17095.1	TIRCSIFEPNTMQSYDR
Actinobacillus pleuropneumoniae L20	ABN75019.1	TLRCSIYDPNTMQSYDR
Actinobacillus porcitonsillarum	AWI50705.1	SIRCSIYDPNTMQSYDR
Aggregatibacter actinomycetemcomitans D11S-1	ACX82861.1	SLRCSIFEPTTMQSYDR
Xylella fastidiosa Temecula1	AAO28886.1	VMTCDILDPATMQSYVR
Xanthomonas campestris pv. campestris ATCC 33913	WP_011035442.1	VLTCDILDPATMQSYER
Xanthomonas citri pv. citri 306	AAM35096.1	VLTCDILDPATMQSYER
Xanthomonas albilineans	CBA17570.1	VLTCDILDPATMQSYAR
Pseudoxanthomonas suwonensis J1	AKC86625.1	ILTCDVLDPATMQGYSR
Stenotrophomonas maltophilia K279a	CAQ43760.1	VISCDILDPATMQPYGR
Lysobacter antibioticus 76	ALN82932.1	VLTCDILDPATMQAYSR
Luteimonas yindakuii	QCU72326.1	ILVCDVLDPATMQSYTR
Thermomonas sp. SY21	QDA57292.1	ILTCDILDPATMQAYDR
Vibrio cholerae O1 El Tor N16961	WP_000110151.1	NIRCDILEPATMQGYDR
Vibrio parahaemolyticus O1:K33 CDC_K4557	AGQ99484.1	NIRCDILEPATMQGYDR
Vibrio anguillarum NB10	CDQ49063.1	NIRCDILEPATMQGYDR
Pseudomonas aeruginosa PAO1	NP_253806.1	ILVCDIIEPSTMQGYER
Pseudomonas putida KT2440	WP_003249219.1	IITCDIVDPSSMQGYDR
Pseudomonas stutzeri A1501	ABP78059.1	ILVCDIVEPSTMQGYDR
Pseudomonas protegens Pf-5	AAY95795.1	ILVCDIIEPSSMQGYDR
Pseudomonas chlororaphis PA23	AIC17549.1	ILVCDIIEPSTMQGYDR
Azotobacter vinelandii DJ	ACO80696.1	IIVCDIIEPSTMQGYDR
Psychrobacter arcticus	AAZ18828.1	VVTCDIIEPSTLQGYDR
Shigella flexneri 301 (serotype 2a)	NP_709668.1	IIRCDILEPGTLQGYDR
Shigella sonnei Ss046	AAZ90559.1	IIRCDILEPGTLQGYDR
Shigella dysenteriae Sd197	WP_001271717.1	IIRCDILEPGTLQGYDR
Acinetobacter baumannii SDF	CAP00522.1	VVTCDVIEPSTGHGYER
Acinetobacter pittii	YP_004996109.1	VVTCDVIEPSTGQGYER
Shewanella oneidensis	WP_011074057.1	LIRCDVLEPGTMTGYDR
Shewanella marisflavi	ASJ98250.1	LIRCDILEPGTMTGYDR
Alteromonas mediterranea DE	AEA99327.1	NIRCDIVEPSTMEGYER
Alteromonas naphthalenivorans	AEA99327.1	NIRCDILEPSTMEGYER
Pseudoalteromonas haloplanktis	CAI85270.1	IIRCDVVEPSTLQGYER
Aeromonas hydrophila YL17	AHV37019.1	NIVCDVLEPATMQGYDR
Legionella pneumophila Corby	ABQ54756.1	FIRCNVVDPQTMMGYDR
Hydrogenovibrio thermophilus	QAB14765.1	IIRMMIVEPSTMEAYEK
