# Supplementary material for: Diurnal switches in diazotrophic lifestyle increase nitrogen contribution to cereals
Source: Nat Commun. 2023 Nov 18;14:7516. doi: 10.1038/s41467-023-43370-4 (PMC10657418; doi:10.1038/s41467-023-43370-4)
Supplement: Supplementary file 6 — Source Data [file 41467_2023_43370_MOESM6_ESM.xlsx]

## Sheet: Fig. 3b, c
		Relative Nitrogenase Activity (Acetylene Reduction Assay,%)
	NH4+ (mM)	Ec (pKU7824)	Ec424 (pKU7824)
30℃	0	111.668	143.584
		86.718	162.946
		101.614	159.688
	1	3.6896	76.026
		1.1721	73.5389
		1.0496	65.0068
	2	0.5039	40.2259
		0.5095	37.7645
		0.4645	35.2524
	3	0.4481	25.6988
		0.4457	23.2316
		0.4453	25.1467
	4	0.4123	16.7499
		0.3998	14.5104
		0.4106	18.2125
	5	0.3847	7.8
		0.3783	7.5564
		0.4231	8.7628
23℃	0	108.228	173.41
		101.377	152.738
		90.3953	160.407
	1	1.1866	126.706
		3.3216	128.101
		3.0549	118.302
	2	1.4042	114.691
		1.7866	106.859
		3.513	115.713
	3	1.7902	104.514
		1.4859	85.613
		1.7659	91.1195
	4	1.2584	80.4743
		1.5123	75.0952
		2.2524	74.7647
	5	1.7711	62.8447
		1.1889	59.1701
		1.8887	67.1224

## Sheet: Fig. 4b, c
		Relative Nitrogenase Activity (Acetylene Reduction Assay,%)
	NH4+ (mM)	Ko	Ko424
30℃	0	97.8581	146.55
		104.329	147.903
		97.8131	157.766
	1	0.1381	91.6061
		0.0818	94.7797
		0.0376	88.507
	2	0.1478	54.3003
		0.1035	61.617
		0.135	56.6149
	3	0.0377	26.9105
		0.0232	23.8216
		0.0678	30.3837
	4	0.0033	15.5145
		0.0034	16.2765
		0.0032	19.7111
	5	0.0318	13.5615
		0.0564	10.8489
		0.0427	11.7441
23℃	0	85.726	263.261
		112.844	265.622
		101.43	234.361
	1	0.7669	196.64
		0.7784	192.998
		0.9187	188.801
	2	0.3464	181.732
		0.4669	193.225
		1.0347	180.69
	3	0.1753	164.534
		0.1916	167.059
		0.2491	174.773
	4	0.7718	159.217
		0.1698	140.337
		0.2904	166.771
	5	0.1505	145.237
		0.1453	130.82
		0.897	138.522

## Sheet: Fig. 5d and h
Fig. 5d	Chlorophyll a content (mg g-1 FW)
	30℃	23℃	30-23℃
	0.1539	3.298	3.978
	0.1453	3.173	4.203
	0.1748	3.584	4.159
	0.1112	3.615	4.116
Fig. 5h	Chlorophyll a content (mg g-1 FW)
	30℃	23℃	30-23℃
	4.906	5.629	5.449
	5.219	5.551	5.535
	5.088	5.269	5.258
	4.952	5.373	5.304

## Sheet: Fig. 6b-g
	DW (g plant-1)			N content (mg plant-1)
	30℃-23℃	23℃	30℃	30℃-23℃	23℃	30℃
CK	0.1036	0.103	0.203	1.7496	2.0552	1.93695
	0.123	0.106	0.209	2.2033	1.98109	1.9149
	0.0867	0.127	0.193	1.8233	2.38112	1.83938
	0.1087	0.129	0.181	1.3919	2.58164	1.86942
	0.083	0.137	0.234	1.4713	2.68902	2.1817
	0.1005	0.082	0.224		1.69395	2.132
KoΔnif	0.1462	0.128	0.217	2.0488	2.54626	1.9537
	0.141	0.133	0.218	1.9544	2.48043	1.9214
	0.1331	0.109	0.202	1.656	1.98149	1.85431
	0.1409	0.126	0.216	1.8649	2.40008	1.9274
	0.1386	0.146	0.246	1.7024	2.48468	2.12433
			0.226			1.94014
Ko	0.1486	0.153	0.207	1.9767	2.89345	1.97513
	0.13	0.106	0.221	1.8655	1.82118	1.98951
	0.1509	0.116	0.215	2.2806	1.99477	1.98551
	0.1133	0.149	0.218	1.678	2.85659	2.03085
	0.1181	0.116	0.207	1.5771	1.92864	1.96885
		0.138	0.248		2.6796	2.20644
Ko424	0.1574	0.137	0.233	2.2282	2.65372	2.14872
	0.1484	0.148	0.189	2.2843	2.91901	1.91688
	0.1574	0.16	0.203	2.27	3.2918	2.02362
	0.1973	0.139	0.239	2.969	2.94717	2.11357
	0.2008	0.133	0.204	2.7783	2.6656	2.07766
		0.156	0.223		3.00624	2.14397

## Sheet: Fig. 7a
	DW (g plant-1)
KoΔnif	0.354
	0.288
	0.318
	0.37
	0.295
	0.411
Ko	0.383
	0.355
	0.328
	0.369
	0.388
	0.403
Ko424	0.498
	0.483
	0.408
	0.455
	0.485

## Sheet: Fig. 7e
	fractional enrichment of the 15N isotope
KoΔnif	-0.0061724
	-0.0511773
	-0.0213577
	0.0203819
	0.0264862
	0.0320937
Ko	0.0486158
	-0.013963
	0.00902269
	0.00392852
	0.0103751
	0.0183044
Ko424	0.796016
	1.36414
	1.75875
	1.13492
	1.67607
	1.58345

## Sheet: Table 1
	Doubling time (min)		Glutamine (mM)		Glutamate (mM)		Nitrogenase activity (nmol min-1 mg-1)		Maximum NH4+ excretion (mM)
	Ko	Ko424	Ko	Ko424	Ko	Ko424	Ko	Ko424	Ko	Ko424
33℃	298.947	457.081	8.014	1.517	54.071	34.97	11.915	37.03	0	0
	291.608	437.837	7.828	1.571	54.963	32.973	9.771	37.451	0	0
	252.445	419.082	7.858	1.711	52.966	34.057	10.414	35.019	0	0
30℃	265.045	486.088	9.608	1.633	55.785	36.131	24.168	33.537	0	0.243
	254.909	455.163	8.405	1.27	58.543	34.233	23.36	35.524	0	0.201
	245.046	489.749	8.387	1.597	59.673	34.636	22.371	36.239	0	0.186
27℃	385.265	626.619	6.171	1.071	44.359	30.357	18.668	31.79	0	1.777
	349.611	600.711	6.643	1.389	44.489	30.491	19.85	32.905	0	1.816
	363.124	578.671	6.086	1.44	46.152	32.152	19.082	30.705	0	1.717
25℃	474.935	775.978	5.098	0.888	39.15	27.125	13.959	28.582	0	2.283
	480.916	739.307	5.43	1.082	37.517	29.09	15.347	27.423	0	2.233
	505.15	725.714	5.071	1.03	37.333	27.785	14.494	29.195	0	2.444
23℃	643.594	885.904	4.174	0.89	33.484	25.33	8.218	24.911	0	2.97
	607.696	940.839	4.555	0.491	31.85	25.52	10.232	26.442	0	3.064
	590.71	897.257	4.471	0.72	33.666	27.149	10.649	23.047	0	2.905
20℃	802.231	1408.69	3.602	0.385	28.135	24.022	3.738	20.363	0	3.472
	804.168	1321.31	3.499	0.568	26.614	22.023	4.908	20.062	0	3.315
	742.601	1395	3.699	0.546	26.251	22.955	4.553	22.275	0	3.172

## Sheet: Table 2
	NF%	NF% (-seed)
KoΔnif	1.73501	16.0434
	-3.31618	-11.2162
	-1.29243	0.84026
	0.186814	6.82604
	4.17858	-4.1756
	-1.4918	-8.31796
Ko	4.9117	0.322306
	2.03264	1.82155
	-1.86642	-9.12303
	1.17793	10.1444
	2.90895	3.75536
	1.45441	5.93312
Ko424	11.9907	25.0358
	15.8245	27.5214
	15.8756	27.9835
	10.6046	20.2604
	16.2157	27.4042

## Sheet: Supplementary Figure 1
	glnA		glnK		glnH		nifLA		nac		serA
NH4+ (mM)	Ec	Ec424	Ec	Ec424	Ec	Ec424	Ec	Ec424	Ec	Ec424	Ec	Ec424
1	1	2.905	0.981	66.58	0.971	3.806	1.071	2.801	0.968	58.596	1.014	0.021
	0.988	2.634	0.822	86.324	1.022	3.998	0.986	2.541	1.047	56.592	0.998	0.022
	1.012	2.972	1.245	64.854	1.007	3.766	0.943	2.494	0.988	66.735	0.988	0.02
2	1.057	2.83	1.031	38.135	1.077	1.447	0.127	1.17	1.053	32.361	1.002	0.07
	0.975	2.639	0.886	39.859	1.073	1.334	0.093	1.204	1.004	31.419	1.132	0.055
	1.118	2.939	1.095	37.222	1.04	1.635	0.086	1.234	1.007	32.136	1.148	0.058
3	1.1	2.466	0.992	26.155	0.972	1.105	0.1	0.357	1.094	9.654	1.046	0.06
	0.939	2.425	1.033	24.622	0.931	1.153	0.073	0.289	1.029	8.082	1.126	0.067
	1.035	2.483	1.205	25.369	0.97	1.041	0.097	0.362	1.121	8.595	1.216	0.059
4	0.899	2.401	1.193	23.67	1.037	1.013	0.045	0.258	1.101	9.324	1.238	0.15
	1.073	2.383	1.144	23.15	1.007	1.118	0.084	0.216	1.016	7.616	1.145	0.171
	1.055	2.434	0.972	26.598	1.027	1.158	0.051	0.249	1.06	9.22	1.094	0.188
5	0.893	2.388	0.88	19.872	1.083	1.197	0.033	0.138	1.007	8.546	1.094	0.161
	0.965	2.411	1.132	21.205	1.029	1.036	0.05	0.166	1.013	7.845	1.128	0.189
	0.956	2.328	0.855	23.504	1.038	1.03	0.067	0.169	1.001	9.76	1.232	0.169

## Sheet: Supplementary Figure 2
		Final NH4+ (mM)
	NH4+ (mM)	Ec (pKU7824)						Ec424 (pKU7824)
30℃	1	0.62	0.689	0.678	0.669	0.632	0.601	0.704	0.692	0.735	0.761	0.773	0.718
	2	1.205	1.303	1.224	1.241	1.373	1.326	1.352	1.341	1.477	1.401	1.493	1.48
	3	1.748	1.797	1.862	1.989	2.003	1.731	2.175	2.196	2.215	2.341	2.413	2.429
	4	2.392	2.325	2.44	2.473	2.571	2.586	3.052	3.063	3.104	3.168	3.175	3.183
	5	2.84	3.03	2.97	3.076	3.186	3.193	3.817	3.823	3.85	4.106	4.091	4.224
23℃	1	0.593	0.604	0.628	0.636	0.659	0.667	0.917	0.885	0.902	0.867	0.858	0.853
	2	1.243	1.259	1.326	1.297	1.348	1.354	1.521	1.533	1.575	1.606	1.638	1.656
	3	1.808	1.827	1.835	1.898	1.923	1.939	2.395	2.449	2.425	2.504	2.563	2.581
	4	2.418	2.58	2.435	2.627	2.473	2.634	3.266	3.285	3.292	3.301	3.392	3.411
	5	2.987	2.993	3.01	3.126	3.167	3.172	4.064	4.079	4.113	4.277	4.38	4.393
		Final NH4+ (mM)
	NH4+ (mM)	Ko						Ko424
30℃	1	0.596	0.606	0.62	0.639	0.657	0.663	0.846	0.852	0.889	0.906	0.923	0.932
	2	1.142	1.161	1.205	1.213	1.248	1.258	1.527	1.439	1.462	1.539	1.587	1.596
	3	1.654	1.666	1.693	1.775	1.827	1.847	2.168	2.175	2.219	2.284	2.305	2.316
	4	2.275	2.371	2.308	2.416	2.289	2.424	3.03	3.049	3.104	3.186	3.207	3.233
	5	2.814	2.883	2.832	3.001	3.056	3.082	3.821	3.872	3.841	4.088	4.065	4.096
23℃	1	0.579	0.581	0.599	0.625	0.627	0.64	1.297	1.302	1.318	1.351	1.366	1.39
	2	1.167	1.17	1.189	1.263	1.307	1.314	2.184	2.192	2.225	2.26	2.269	2.277
	3	1.744	1.764	1.778	1.87	1.909	1.915	3.038	3.056	3.061	3.121	3.141	3.153
	4	2.345	2.363	2.388	2.523	2.561	2.579	3.922	3.941	3.989	4.057	4.11	4.129
	5	2.88	2.93	2.97	3.03	3.14	3.12	4.805	4.829	4.91	5.006	5.056	5.087

[truncated: 20 more sheets: Supplementary Figure 3, Supplementary Figure 4, Supplementary Figure 5, Supplementary Figure 6A, Supplementary Figure 6B, Supplementary Figure 6C, Supplementary Figure 6D, Supplementary Figure 8C, Supplementary Figure 9B, Supplementary Figure 10, Supplementary Figure 11B and C, Supplementary Figure 12, Supplementary Figure 13B, Supplementary Figure 14, Supplementary Figure 15B, Supplementary Figure 16, Supplementary Figure 17, Supplementary Table 1, Supplementary Table 2, Supplementary Table 3]
